# Supplementary material for: Climate windows of opportunity for plant expansion during the Phanerozoic
Source: Nat Commun. 2022 Aug 4;13:4530. doi: 10.1038/s41467-022-32077-7 (PMC9352767; doi:10.1038/s41467-022-32077-7)
Supplement: Supplementary file 4 — Supplementary Code 1 [file 41467_2022_32077_MOESM4_ESM.zip]

Archive with 18 entries (16 files):
- Code/
- __MACOSX/._Code
- Code/FLORA_paleorun.m
- __MACOSX/Code/._FLORA_paleorun.m
- Code/FLORA_figures.m
- __MACOSX/Code/._FLORA_figures.m
- Code/readme.txt
- __MACOSX/Code/._readme.txt
- Code/Data/
- __MACOSX/Code/._Data
- Code/FLORA_validation.m
- __MACOSX/Code/._FLORA_validation.m
- Code/Data/area.mat
- __MACOSX/Code/Data/._area.mat
- Code/Data/paleo2021_data1.mat
- __MACOSX/Code/Data/._paleo2021_data1.mat
- Code/Data/FLORA_present_day_data.mat
- __MACOSX/Code/Data/._FLORA_present_day_data.mat
