# Supplementary material for: Climate windows of opportunity for plant expansion during the Phanerozoic
Source: Nat Commun. 2022 Aug 4;13:4530. doi: 10.1038/s41467-022-32077-7 (PMC9352767; doi:10.1038/s41467-022-32077-7)
Supplement: Supplementary file 4 — Supplementary Code 1 [file 41467_2022_32077_MOESM4_ESM.zip › Code/readme.txt]

FLORA
Fast Land Occupancy and Reaction Algorithm 
The code and datasets can also be found at GitHub (https://github.com/KhushGrg/FLORA)
DOI: 10.5281/zenodo.6793631 

System requirements: 
Requires MatLab R2018a onwards. Requires m_proj package. 

Demo and Instructions:
FLORA_validation.m
-Runs FLORA for present day values.
-Runtime: Approx. 10 seconds.

FLORA_paleorun.m
-Runs FLORA for the 22 snapshot paleoclimate throughout the Phanerozoic. 
-Runtime: Approx. 30 seconds. 

FLORA_figures.m
-Produces all figures within the paper and supplementary and generate data for Figure 5. 
*Note, both FLORA_validation.m and FLORA_paleorun.m needs to run beforehand.
-Runtime: Approx. 15 seconds.
